# Supplementary material for: Characterization of Tonsil Microbiota and Their Effect on Adenovirus Reactivation in Tonsillectomy Samples
Source: Microbiol Spectr. 2021 Oct 20;9(2):e01246-21. doi: 10.1128/Spectrum.01246-21 (PMC8528100; doi:10.1128/Spectrum.01246-21)
Supplement: SUPPLEMENTAL FILE 1 — Supplemental material. Download SPECTRUM01246-21_Supp_1_seq10.xlsx, XLSX file, 0.02 MB [file spectrum01246-21_supp_1_seq10.xlsx]

## Sheet: Sheet1
Table S1. Bacterial taxa list in heatmap analysis compared between Ad-negative and Ad-positive samples
Bacterial taxa	Relative abundance														Statistics of each taxa between Ad-negative v.s. Ad-postive (multiple t test）
	Ad-negative						Ad-positive								P Value	Significantly different?
k__Bacteria;p__Proteobacteria;c__Alphaproteobacteria;o__Rickettsiales;f__Anaplasmataceae;g__Wolbachia;s__	0	0	0	0	0	0	0.0136341	0.0138831	0.0159791	0.010542	0.015647	0.0108948	0.0194239	0.00884037	3.68808e-07	***
k__Bacteria;p__Bacteroidota;c__Bacteroidia;o__Bacteroidales;f__Prevotellaceae;g__Alloprevotella;s__Prevotella_sp	0.00161866	0.000415041	0.000373537	0.000767826	0.00132813	0.000166016	0.00859135	0.00967046	0.00844609	0.013053	0.00655765	0.00130738	0.010044	0.00537478	0.000318435	***
k__Bacteria;p__Firmicutes;c__Bacilli;o__Lactobacillales;f__Lactobacillaceae;g__Lactobacillus;s__Lactobacillus_fructivorans	0	0	0	0	0	0.000269777	0.00417116	0.0148792	0.0119947	0.0060181	0.010044	0.00803105	0.00740848	0.00192994	0.000466086	***
k__Bacteria;p__Actinobacteriota;c__Rubrobacteria;o__Rubrobacterales;f__Rubrobacteriaceae;g__Rubrobacter;s__Rubrobacter_xylanophilus	0	0	0	0	0	0	0.000581058	0.000435793	0.00116212	0.000539553	0.00080933	0.00107911	0.00139039	0.000186768	0.000517313	***
k__Bacteria;p__Proteobacteria;c__Gammaproteobacteria;o__Xanthomonadales;f__Xanthomonadaceae;g__Stenotrophomonas;s__Stenotrophomonas_acidaminiphila	0.000228273	0.00107911	0.000664066	0.00060181	0.00166016	0.00060181	0.00010376	0	0	0	0	0	8.3e-05	0.000145264	0.000762003	***
k__Bacteria;p__Firmicutes;c__Clostridia;o__Lachnospirales;f__Lachnospiraceae;g__Lachnoanaerobaculum;s__	0.000166016	0.00143189	0.000290529	0.000269777	2.08e-05	0.00010376	0.00437868	0.00157716	0.00676517	0.00417116	0.00172242	0.00209596	0.00359011	0.0030298	0.00115991	**
k__Bacteria;p__Proteobacteria;c__Gammaproteobacteria;o__Burkholderiales;f__Comamonadaceae;g__Acidovorax;s__Acidovorax_carolinensis	0	6.23e-05	6.23e-05	0.00010376	0.00010376	0.000373537	0.00211671	0.00109986	0.000643314	0.00109986	0.00367311	0.00128663	0.00166016	0.00211671	0.00130422	**
k__Bacteria;p__Firmicutes;c__Bacilli;o__Staphylococcales;f__Gemellaceae;g__Gemella;s__	0.00114136	0.00132813	0.00678592	0.00269777	0.000269777	0.00224122	0.0134681	0.0080518	0.00647464	0.00670291	0.0111231	0.0061011	0.0060181	0.00508425	0.0022246	**
k__Bacteria;p__Proteobacteria;c__Alphaproteobacteria;o__Acetobacterales;f__Acetobacteraceae;g__Acetobacter;Others	8.3e-05	2.08e-05	0	2.08e-05	6.23e-05	0.00180543	0.00373537	0.00294679	0.007616	0.0132191	0.0114136	0.00684818	0.00491824	0.00192994	0.00254272	**
k__Bacteria;p__Proteobacteria;c__Gammaproteobacteria;o__Pseudomonadales;f__Pseudomonadaceae;g__Pseudomonas;s__Pseudomonas_stutzeri	2.08e-05	0	0	0	0	0.000249025	0.00128663	0.000269777	0.000477297	0.000954595	0.000415041	0.000830082	0.00141114	0.00226197	0.0041151	**
k__Bacteria;p__Actinobacteriota;c__Actinobacteria;o__Actinomycetales;f__Actinomycetaceae;g__Actinomyces;Others	0	0	0	0	0	0	0.00116212	0.000643314	0.000498049	0.000560305	0.000249025	0.00213746	0.00126588	0.00246949	0.0047935	**
k__Bacteria;p__Firmicutes;c__Negativicutes;o__Veillonellales-Selenomonadales;f__Veillonellaceae;g__Veillonella;Others	0	0.000186768	0.00080933	6.23e-05	0.00010376	0.000539553	0.0101893	0.00192994	0.00394289	0.00276002	0.00300905	0.00219972	0.0065369	0.00249025	0.00596865	**
k__Bacteria;p__Firmicutes;c__Bacilli;o__Lactobacillales;f__Lactobacillaceae;g__Lactobacillus;s__Lactobacillus_iners	4.15e-05	0	0	4.15e-05	0	0.000996099	0.00124512	0.00060181	0.000581058	0.000850834	0.00197145	0.00139039	0.000830082	0.000456545	0.0066162	**
k__Bacteria;p__Proteobacteria;c__Gammaproteobacteria;o__Burkholderiales;f__Comamonadaceae;g__Hydrogenophaga;Others	0	0	0	2.08e-05	0	0.000352785	0.000996099	0.000560305	0.000186768	0.00120362	0.000477297	8.3e-05	0.000788578	0.00145264	0.00662509	**
k__Bacteria;p__Proteobacteria;c__Gammaproteobacteria;o__Burkholderiales;f__Nitrosomonadaceae;g__Ellin6067;s__	0.00060181	0.00116212	0.000581058	0.000477297	0.000373537	0.00153565	0.000124512	4.15e-05	2.08e-05	0.000850834	2.08e-05	0.000124512	2.08e-05	4.15e-05	0.00667125	**
k__Bacteria;p__Actinobacteriota;c__Actinobacteria;o__Actinomycetales;f__Actinomycetaceae;g__Actinomyces;Others	0	0	0	0	0	0	0.000788578	0.000269777	0.000186768	0.000269777	0.000249025	0.00116212	0.000871586	0.0015564	0.00681802	**
k__Bacteria;p__Proteobacteria;c__Gammaproteobacteria;o__Burkholderiales;f__Rhodocyclaceae;g__Denitratisoma;s__	0	2.08e-05	0	0	0	0.00010376	0.00228273	0.00261476	0.00132813	0.000207521	8.3e-05	0.00010376	0.0019922	0.00209596	0.00966727	**
k__Bacteria;p__Firmicutes;c__Clostridia;o__Lachnospirales;f__Lachnospiraceae;g__Oribacterium;s__	0	0	0	0	0	0	0.000747074	0.000415041	0.000435793	0.000684818	0.000539553	0.000539553	0.00182618	0	0.0100521	*
k__Bacteria;p__Proteobacteria;c__Gammaproteobacteria;o__Pseudomonadales;f__Moraxellaceae;g__Acinetobacter;s__Acinetobacter_johnsonii	0.000166016	0.000186768	6.23e-05	0.00010376	0.000249025	0.00114136	0.00645389	0.00859135	0.000684818	0.0025525	0.00105835	0.00715946	0.00404665	0.012804	0.0102747	*
k__Bacteria;p__Proteobacteria;c__Gammaproteobacteria;o__Burkholderiales;f__Neisseriaceae;g__Neisseria;s__Neisseria_perflava	0.00666141	0.0261268	0.000269777	0.000311281	0.00141114	0.00396364	0.030381	0.0103553	0.0136341	0.0316884	0.0209596	0.0138416	0.0464639	0.0272474	0.0108725	*
k__Bacteria;p__Proteobacteria;c__Gammaproteobacteria;o__Burkholderiales;f__Rhodocyclaceae;g__Denitratisoma;s__	0	0	0	0	0	2.08e-05	0.00329958	0.0030298	0.00159791	0.00010376	8.3e-05	0.00010376	0.00211671	0.00224122	0.0127954	*
k__Bacteria;p__Bacteroidota;c__Bacteroidia;o__Bacteroidales;f__Porphyromonadaceae;g__Porphyromonas;Others	0.000228273	0.000581058	0.000124512	0.000207521	0.000166016	0.000518801	0.0154188	0.00365236	0.00427492	0.00659915	0.00172242	0.000830082	0.00931767	0.00427492	0.0143301	*
k__Bacteria;p__Bacteroidota;c__Bacteroidia;o__Bacteroidales;f__Prevotellaceae;g__Alloprevotella;s__Prevotellaceae_bacterium_Marseille-P2826	0.000249025	0.019839	0.000290529	0.00124512	0.00176392	0.00228273	0.0492446	0.0140076	0.0377687	0.0125342	0.00807255	0.00533328	0.0422304	0.0434963	0.0143455	*
k__Bacteria;p__Firmicutes;c__Bacilli;o__Lactobacillales;f__Streptococcaceae;g__Streptococcus;Others	0.00392214	6.23e-05	6.23e-05	0.000124512	2.08e-05	0.00080933	0.00340334	0.000892338	0.00215821	0.00219972	0.00340334	0.00263551	0.00367311	0.00276002	0.0154184	*
k__Bacteria;p__Bacteroidota;c__Bacteroidia;o__Bacteroidales;f__Prevotellaceae;g__Prevotella;s__Prevotella_nanceiensis	0.000124512	0.000145264	0	4.15e-05	0.000249025	0.00240724	0.00429567	0.00192994	0.00114136	0.00419192	0.00114136	0.000435793	0.00568606	0.0040674	0.0156034	*
k__Bacteria;p__Proteobacteria;c__Alphaproteobacteria;o__Rhodobacterales;f__Rhodobacteraceae;g__Paracoccus;Others	0.000166016	4.15e-05	0	0	8.3e-05	0.000352785	0.000747074	0.000186768	6.23e-05	0.000518801	0.000539553	0.0015564	0.000850834	0.000664066	0.0158486	*
k__Bacteria;p__unidentified_Bacteria;c__Gammaproteobacteria;o__Burkholderiales;f__Sutterellaceae;g__;s__	0	4.15e-05	0	0	4.15e-05	0	0.00230348	0.00226197	0.00136964	4.15e-05	0	4.15e-05	0.00174317	0.00116212	0.0166337	*
k__Bacteria;p__Fusobacteriota;c__Fusobacteriia;o__Fusobacteriales;f__Leptotrichiaceae;g__Leptotrichia;Others	0	0	0	4.15e-05	0	4.15e-05	0.00224122	0.000145264	0.000311281	0.000415041	0.000145264	0.00112061	0.00242799	0.0015149	0.0187174	*
k__Bacteria;p__Bacteroidota;c__Ignavibacteria;o__Ignavibacteriales;f__PHOS-HE36;g__;s__	0	0	0	0	0	0	0.00153565	0.00161866	0.000518801	0	2.08e-05	0	0.00101685	0.00126588	0.021313	*
k__Bacteria;p__Bacteroidota;c__Bacteroidia;o__Sphingobacteriales;f__AKYH767;g__;s__	0	0	0	0	0	0	0.00292604	0.00242799	0.00128663	0	0	0	0.00132813	0.0015564	0.0229812	*
k__Bacteria;p__Planctomycetota;c__Brocadiae;o__Brocadiales;f__Brocadiaceae;g__Candidatus_Brocadia;s__	0	0	0	0	0	2.08e-05	0.0015149	0.00334108	0.00226197	6.23e-05	2.08e-05	0	0.00201295	0.00112061	0.0232372	*
k__Bacteria;p__Bacteroidota;c__Bacteroidia;o__Bacteroidales;f__Porphyromonadaceae;g__Porphyromonas;Others	0.00207521	0.000539553	0.00122437	0.000373537	8.3e-05	0.000166016	0.0308376	0.0070972	0.012887	0.00707645	0.0135926	0.00253175	0.00344484	0.00533328	0.024117	*
k__Bacteria;p__Proteobacteria;c__Gammaproteobacteria;o__Burkholderiales;f__Oxalobacteraceae;g__Janthinobacterium;Others	4.15e-05	2.08e-05	0	2.08e-05	0	0.000145264	0.000539553	0.000290529	0.000186768	0.000311281	0.000145264	0.00163941	0.000643314	0.0015564	0.0244183	*
k__Bacteria;p__Firmicutes;c__Bacilli;o__Lactobacillales;Others;Others;Others	0.00201295	0.000186768	2.08e-05	0	6.23e-05	0.000311281	0.00224122	0.000518801	0.00157716	0.00211671	0.0010376	0.0025525	0.000456545	0.00139039	0.0259441	*
k__Bacteria;p__Firmicutes;c__Bacilli;o__Lactobacillales;f__Streptococcaceae;g__Streptococcus;Others	0.0133851	0.00508425	0.00105835	0.000456545	0.000850834	0.00209596	0.0274342	0.0135718	0.060513	0.0276417	0.042936	0.120175	0.0225575	0.0107288	0.0266794	*
k__Bacteria;p__Actinobacteriota;c__Actinobacteria;o__Bifidobacteriales;f__Bifidobacteriaceae;g__Bifidobacterium;Others	2.08e-05	4.15e-05	4.15e-05	0	6.23e-05	0.00091309	0.00145264	0.000186768	0.000166016	0.00232423	0.00109986	0.00348635	0.000581058	0.00161866	0.0280711	*
k__Bacteria;p__Proteobacteria;c__Gammaproteobacteria;o__JG36-GS-52;f__;g__;s__	0	0	0	0	0	0	0.00176392	0.00122437	0.000249025	0	2.08e-05	0	0.00116212	0.00126588	0.0301461	*
k__Bacteria;p__Firmicutes;c__Clostridia;o__Lachnospirales;f__Lachnospiraceae;g__Johnsonella;s__	0	0.000186768	0.000269777	4.15e-05	0.000290529	0.000207521	0.00232423	0.000352785	0.000332033	0.00091309	0.000518801	0.000269777	0.00120362	0.00259401	0.0337502	*
k__Bacteria;p__Firmicutes;c__Clostridia;o__Peptococcales;f__Peptococcaceae;g__Peptococcus;s__Peptococcus_sp_oral_clone_MCE10_265	0.000290529	0.00288454	0.0116004	0.000684818	0.00448244	0.000996099	0.0163319	0.00628787	0.005022	0.00520877	0.0207521	0.00309206	0.0142152	0.0215406	0.0341036	*
k__Bacteria;p__Bacteroidota;c__Bacteroidia;o__Flavobacteriales;f__Weeksellaceae;g__Cloacibacterium;s__	0	2.08e-05	0	4.15e-05	2.08e-05	0	0.00222047	0.000249025	0.000207521	0.000415041	0.000518801	0.00356935	0.00180543	0.0055408	0.0386321	*
k__Bacteria;p__Proteobacteria;c__Gammaproteobacteria;o__Pseudomonadales;f__Moraxellaceae;g__Enhydrobacter;s__Moraxella_osloensis	0	2.08e-05	0	0	2.08e-05	0.000332033	0.00483523	0.00109986	0.000269777	0.00118287	0.000373537	0.00632938	0.00249025	0.010044	0.0387002	*
k__Bacteria;p__Planctomycetota;c__Brocadiae;o__Brocadiales;f__Brocadiaceae;g__Candidatus_Brocadia;s__	0	0	0	0	0	0	0.00429567	0.0123682	0.00877812	6.23e-05	4.15e-05	0	0.00641238	0.00244874	0.0389875	*
k__Bacteria;p__Proteobacteria;c__Gammaproteobacteria;o__Burkholderiales;f__Oxalobacteraceae;g__Massilia;Others	0	0.00010376	0	4.15e-05	2.08e-05	0.00070557	0.00163941	0.000145264	0.000124512	0.000996099	0.00197145	0.000311281	0.00161866	0.00398439	0.0423116	*
k__Bacteria;p__Thermotogae;c__unidentified_Thermotogae;o__Petrotogales;f__Petrotogaceae;g__Defluviitoga;s__	0	0	0	0	0	0	0.000996099	0.00217897	0.00010376	0.000311281	0.000664066	0.0014734	0	2.08e-05	0.0432177	*
k__Bacteria;p__Actinobacteriota;c__Actinobacteria;o__Micrococcales;f__Micrococcaceae;g__Rothia;s__Rothia_mucilaginosa	0.000643314	2.08e-05	4.15e-05	2.08e-05	0	6.23e-05	0.000871586	0.000249025	0.000249025	0.000684818	0.000186768	0.00178468	0.000311281	0.000996099	0.0439872	*
k__Bacteria;Others;Others;Others;Others;Others;Others	0.000996099	0.00122437	2.08e-05	0.000311281	0.00180543	0.000747074	0.000332033	0.00010376	0.000166016	0.000352785	0.000684818	0.000498049	0.000124512	0.000394289	0.0465667	*
k__Bacteria;p__Firmicutes;c__Negativicutes;o__Veillonellales-Selenomonadales;f__Selenomonadaceae;g__Selenomonas;s__Selenomonas_sputigena	0.000332033	0.000892338	0.00143189	0.000850834	0.00217897	0.00091309	0.00493899	0.0103138	0.00190919	0.0015149	0.00126588	0.00145264	0.00431643	0.00583133	0.0470537	*
k__Bacteria;p__Firmicutes;c__Clostridia;o__Peptostreptococcales-Tissierellales;f__Peptostreptococcaceae;g__[Eubacterium]_yurii_group;s__	0	0.000166016	4.15e-05	0.000124512	0.00010376	0.000207521	0.00101685	0.00182618	0.000249025	0.000435793	0.000166016	0.000228273	0.000269777	0.000788578	0.0471141	*
k__Bacteria;p__Campilobacterota;c__Campylobacteria;o__Campylobacterales;f__Campylobacteraceae;g__Campylobacter;Others	0	4.15e-05	0.000311281	0	0	2.08e-05	0.010044	0.0137586	0.000767826	0.00070557	0.00178468	0.000394289	0.00412966	0.0189466	0.049667	*
k__Bacteria;p__Firmicutes;c__Bacilli;o__Erysipelotrichales;f__Erysipelotrichaceae;g__Bulleidia;s__Bulleidia_extructa	0.000145264	0.00352785	0.000145264	0.000124512	0.00346559	0.000477297	4.15e-05	4.15e-05	2.08e-05	0.000124512	4.15e-05	0.000124512	0	0	0.0497513	*
